# Supplementary material for: Rasagiline as Adjunct to Levodopa for Treatment of Parkinson's Disease: A Systematic Review and Meta-Analysis
Source: Parkinsons Dis. 2022 Aug 30;2022:4216452. doi: 10.1155/2022/4216452 (PMC9448622; doi:10.1155/2022/4216452)
Supplement: Supplementary Materials — Table S1: search strategy for each database. Figure S1: sensitivity analysis for rasagiline/levodopa combination therapy versus levodopa monotherapy on (A) wearing-off time (hours), (B) UPDRS/MDS-UPDRS II, (C) UPDRS/MDS-UPDRS III, and (D) incidence of TEAEs. [file 4216452.f1.zip]

Archive with 2 entries (2 files):
- 4216452.f1/PD SR meta-analysis MS_21Feb22_V8.0_Final_Supplementary.docx
- 4216452.f1/PD SR meta-analysis MS_PRISMA_2020_checklist_21Feb22_V1.0.docx
